# Supplementary material for: Human Natural Antibodies Recognizing Glycan Galβ1-3GlcNAc (LeC)
Source: Int J Mol Sci. 2020 Sep 5;21(18):6511. doi: 10.3390/ijms21186511 (PMC7554730; doi:10.3390/ijms21186511)
Supplement: Supplementary file 1 [file ijms-21-06511-s001.zip]

Archive with 2 entries (2 files):
- ijms-905383-Supplementary Figures.pdf
- ijms-905383-Supplementary Tables.xlsx
